# Supplementary material for: Assessing the Potential of HPV16 E6 Seroprevalence as a Biomarker for Anal Dysplasia and Cancer Screening—A Systematic Review and Meta-Analysis
Source: Int J Mol Sci. 2024 Mar 19;25(6):3437. doi: 10.3390/ijms25063437 (PMC10970635; doi:10.3390/ijms25063437)
Supplement: Supplementary file 1 [file ijms-25-03437-s001.zip]

Archive with 1 entries (1 files):
- ijms-2889063-supplementary.pdf
